# Supplementary material for: Data Collection for the Fourth Multicentre Confidential Enquiry into Perioperative Equine Fatalities (CEPEF4) Study: New Technology and Preliminary Results
Source: Animals (Basel). 2021 Aug 30;11(9):2549. doi: 10.3390/ani11092549 (PMC8472153; doi:10.3390/ani11092549)
Supplement: Supplementary file 1 [file animals-11-02549-s001.zip]

Archive with 3 entries (3 files):
- Supplementary Material S1.pdf
- Supplementary Material S2 03.07.2021.pdf
- Supplementary Material S3 strobe-vet-checklist.pdf
